# Supplementary material for: No evidence of tactile distance anisotropy on the belly
Source: R Soc Open Sci. 2019 Mar 13;6(3):180866. doi: 10.1098/rsos.180866 (PMC6458429; doi:10.1098/rsos.180866)
Supplement: Raw Data [file rsos180866supp1.xlsx]

## Sheet: Summary
	BodyPart	Orientation	Size	Mean	SE	t		1	2	3	4	5	6	7	8	9	10	11	12	13	14	15	16	17	18	19	20	21	22	23	24	25	26	27	28	29	30	31	32	33	34	35	36	37
	Belly	Across	3	1.60756	0.210624			1.66667	3.59833	1.63636	1.27273	0.727273	1	5.33333	1.25	2.45833	2.41667	1.5	0.958333	1.025	1.20833	0.354167	0.873125	1.49167	4.16667	1.84167	2.375	1.07083	0.791667	0.541667	2.08333	5.83333	0.716667	0.75	0.125	0.00833333	0.875	1.75	1.41667	1.91667	1.08333	1.25	0.863636	1.25
			4.5	3.03409	0.245966			2.58333	5.08	2.33333	2.40909	1.83333	1.20833	4.90909	2.16667	3.20833	2.58333	2.5	2.5	2.41667	2.16667	0.9375	2.91042	4.125	4.75	3.00833	5.25	3.175	3.33333	2.16667	4.33333	8.46154	2.29167	2.75	1.675	0.0833333	3.875	3.16667	2.66667	5.16667	2.84615	1.61538	3.19231	2.58333
			6	4.44392	0.335077			3.25	7.874	3.75	3.54167	3.625	1.79167	6.36364	2.8	3.9	4.6	3.5	4.3	3.5	3.1	1.375	5.842	6.35	6.7	4.33	7.3	4.572	4.1	3.5	6.41667	11.6667	4.46154	3.83333	2.91667	0.441667	5.70833	4.09091	3.58333	6.08333	3.66667	2	5.5	4.09091
		Along	3	1.78847	0.18815			1.70833	4.23333	1.66667	1	2.41667	1.45455	5	1.95833	2.875	2.58333	1.83333	0.666667	0.958333	1.33333	0.3125	1.45521	1.38333	2.875	1.44167	2.58333	0.968333	1	0.791667	2.66667	5	0.416667	0.916667	1.61667	0.333333	0.833333	2.08333	2.25	2.33333	0.916667	2	1.30769	1
			4.5	3.10323	0.217577			2.13636	5.92667	3	2.29167	3.45	1.54167	4.25	3	3.5	4.33333	3.5	2.95833	1.75	2	0.583333	5.02708	4.14167	4.58333	2.85417	4.16667	2.79333	2.08333	1	4	5.90909	4	2.08333	3.1	0.708333	3.125	3	3.33333	5.41667	2.90909	2.18182	2.18182	2
			6	4.398	0.292889			2.90909	7.112	3.81818	3.04167	4.08333	1.75	5.36364	4.5	3.35	4.8	4.4	4	2.65	2.7	1.15	7.112	6.9	5.8	3.68	8.1	5.08	2.7	2.41667	5.75	8.33333	5.63636	3.08333	4.41667	2.20833	5.66667	3.69231	4.58333	7.25	3.625	3.08333	4.75	3.23077
	Hand	Across	2	1.9332	0.272964			1.45455	4.064	2.45455	1.04545	0.909091	0.791667	4.7	1.4	2.8	1.4	1.8	0.95	1.15	1	0.476	2.159	2.35	3.2	1.8	2	2.812	1.15	2.25	1.5	10	0.916667	0.666667	0.672727	0.425	1.04167	1.83333	1.90909	2.36364	1.33333	0.916667	2	1.83333
			3	2.96429	0.287721			2.04545	6.56167	3.25	2.16667	2.36364	1.18182	4.66667	3.33333	3.375	2	3.08333	2.58333	2.20833	2.25	1.04167	4.23333	3.45833	4.5	3	3.58333	2.38917	2.04167	3.375	2.5	10.8333	2.33333	1.16667	2.20833	0.85	1.75	2.76923	3.18182	3.83333	1.54167	2.16667	3.76923	2.08333
			4	3.99787	0.339845			2.68182	7.62	3.08333	3.25	3.91667	1.70833	6.41667	4.33333	3.33333	2.66667	4	3.875	3.83333	3.58333	1.91667	6.56167	4.5	4.75	3.91667	4.5	3.91583	3.41667	4.45833	3.53846	13.6154	4.25	2.16667	2.54167	1.525	3.875	3.36364	3.91667	4.58333	1.91667	3.16667	4.30769	2.91667
		Along	2	1.6273	0.239764			1.45455	3.048	2.09091	0.791667	1.33333	0.75	4.81818	1.9	2.6	1.4	1.8	0.2	1.15	1.1	0.9	1.80975	1.801	2.2	1.25	1.8	1.52	0.95	0.708333	1.41667	8.63636	0.333333	0.791667	0.838462	0.516667	0.666667	2.20833	1.92308	1.46154	0.916667	1.20833	0.666667	1.25
			3	2.24399	0.25047			1.66667	3.38667	2	1.45455	1.86364	0.85	4.75	2.83333	2.625	1.75	2.75	1.54167	1.625	1.16667	0.8125	4.33917	2.3	3.25	1.59167	3	2.27	1.29167	1.66667	2.16667	9.5	0.75	0.875	2.01667	0.908333	1.27273	2.16667	2.46154	2.45833	2	1.66667	2	2
			4	3.15509	0.258061			2.125	4.65667	3.36364	2	3.70833	1.08333	5.66667	4.16667	3.25	2.58333	3.5	3.04167	2.78333	1.91667	1.66667	5.3975	3.48	3.83333	2.55833	4.33333	2.77083	2.58333	3.20833	3.09091	10	2.75	1.29167	2.08333	1.425	2	3.33333	3.33333	3.125	1.91667	2.16667	4.09091	2.45455
% Overest	BodyPart	Orientation	Size	Mean	SE	t
	Belly	Across	3	-46.4146	7.02079			-44.4444	19.9444	-45.4545	-57.5758	-75.7576	-66.6667	77.7778	-58.3333	-18.0556	-19.4444	-50	-68.0556	-65.8333	-59.7222	-88.1944	-70.8958	-50.2778	38.8889	-38.6111	-20.8333	-64.3056	-73.6111	-81.9444	-30.5556	94.4444	-76.1111	-75	-95.8333	-99.7222	-70.8333	-41.6667	-52.7778	-36.1111	-63.8889	-58.3333	-71.2121	-58.3333
			4.5	-32.5757	5.4659			-42.5926	12.8889	-48.1481	-46.4646	-59.2593	-73.1481	9.09091	-51.8519	-28.7037	-42.5926	-44.4444	-44.4444	-46.2963	-51.8519	-79.1667	-35.3241	-8.33333	5.55556	-33.1481	16.6667	-29.4444	-25.9259	-51.8519	-3.7037	88.0342	-49.0741	-38.8889	-62.7778	-98.1481	-13.8889	-29.6296	-40.7407	14.8148	-36.7521	-64.1026	-29.0598	-42.5926
			6	-25.9347	5.58461			-45.8333	31.2333	-37.5	-40.9722	-39.5833	-70.1389	6.06061	-53.3333	-35	-23.3333	-41.6667	-28.3333	-41.6667	-48.3333	-77.0833	-2.63333	5.83333	11.6667	-27.8333	21.6667	-23.8	-31.6667	-41.6667	6.94444	94.4444	-25.641	-36.1111	-51.3889	-92.6389	-4.86111	-31.8182	-40.2778	1.38889	-38.8889	-66.6667	-8.33333	-31.8182
		Along	3	-40.3844	6.27166			-43.0556	41.1111	-44.4444	-66.6667	-19.4444	-51.5152	66.6667	-34.7222	-4.16667	-13.8889	-38.8889	-77.7778	-68.0556	-55.5556	-89.5833	-51.4931	-53.8889	-4.16667	-51.9444	-13.8889	-67.7222	-66.6667	-73.6111	-11.1111	66.6667	-86.1111	-69.4444	-46.1111	-88.8889	-72.2222	-30.5556	-25	-22.2222	-69.4444	-33.3333	-56.4103	-66.6667
			4.5	-31.0394	4.83504			-52.5253	31.7037	-33.3333	-49.0741	-23.3333	-65.7407	-5.55556	-33.3333	-22.2222	-3.7037	-22.2222	-34.2593	-61.1111	-55.5556	-87.037	11.713	-7.96296	1.85185	-36.5741	-7.40741	-37.9259	-53.7037	-77.7778	-11.1111	31.3131	-11.1111	-53.7037	-31.1111	-84.2593	-30.5556	-33.3333	-25.9259	20.3704	-35.3535	-51.5152	-51.5152	-55.5556
			6	-26.7	4.88148			-51.5152	18.5333	-36.3636	-49.3056	-31.9444	-70.8333	-10.6061	-25	-44.1667	-20	-26.6667	-33.3333	-55.8333	-55	-80.8333	18.5333	15	-3.33333	-38.6667	35	-15.3333	-55	-59.7222	-4.16667	38.8889	-6.06061	-48.6111	-26.3889	-63.1944	-5.55556	-38.4615	-23.6111	20.8333	-39.5833	-48.6111	-20.8333	-46.1538
	Hand	Across	2	-3.33997	13.6482			-27.2727	103.2	22.7273	-47.7273	-54.5455	-60.4167	135	-30	40	-30	-10	-52.5	-42.5	-50	-76.2	7.95	17.5	60	-10	0	40.6	-42.5	12.5	-25	400	-54.1667	-66.6667	-66.3636	-78.75	-47.9167	-8.33333	-4.54545	18.1818	-33.3333	-54.1667	0	-8.33333
			3	-1.19037	9.5907			-31.8182	118.722	8.33333	-27.7778	-21.2121	-60.6061	55.5556	11.1111	12.5	-33.3333	2.77778	-13.8889	-26.3889	-25	-65.2778	41.1111	15.2778	50	0	19.4444	-20.3611	-31.9444	12.5	-16.6667	261.111	-22.2222	-61.1111	-26.3889	-71.6667	-41.6667	-7.69231	6.06061	27.7778	-48.6111	-27.7778	25.641	-30.5556
			4	-0.0532705	8.49612			-32.9545	90.5	-22.9167	-18.75	-2.08333	-57.2917	60.4167	8.33333	-16.6667	-33.3333	0	-3.125	-4.16667	-10.4167	-52.0833	64.0417	12.5	18.75	-2.08333	12.5	-2.10417	-14.5833	11.4583	-11.5385	240.385	6.25	-45.8333	-36.4583	-61.875	-3.125	-15.9091	-2.08333	14.5833	-52.0833	-20.8333	7.69231	-27.0833
		Along	2	-18.6349	11.9882			-27.2727	52.4	4.54545	-60.4167	-33.3333	-62.5	140.909	-5	30	-30	-10	-90	-42.5	-45	-55	-9.5125	-9.95	10	-37.5	-10	-24	-52.5	-64.5833	-29.1667	331.818	-83.3333	-60.4167	-58.0769	-74.1667	-66.6667	10.4167	-3.84615	-26.9231	-54.1667	-39.5833	-66.6667	-37.5
			3	-25.2005	8.349			-44.4444	12.8889	-33.3333	-51.5152	-37.8788	-71.6667	58.3333	-5.55556	-12.5	-41.6667	-8.33333	-48.6111	-45.8333	-61.1111	-72.9167	44.6389	-23.3333	8.33333	-46.9444	0	-24.3333	-56.9444	-44.4444	-27.7778	216.667	-75	-70.8333	-32.7778	-69.7222	-57.5758	-27.7778	-17.9487	-18.0556	-33.3333	-44.4444	-33.3333	-33.3333
			4	-21.1227	6.45152			-46.875	16.4167	-15.9091	-50	-7.29167	-72.9167	41.6667	4.16667	-18.75	-35.4167	-12.5	-23.9583	-30.4167	-52.0833	-58.3333	34.9375	-13	-4.16667	-36.0417	8.33333	-30.7292	-35.4167	-19.7917	-22.7273	150	-31.25	-67.7083	-47.9167	-64.375	-50	-16.6667	-16.6667	-21.875	-52.0833	-45.8333	2.27273	-38.6364

## Sheet: 1
Block	Condition	Trial	Orientation	Size	Response	Response(CM)
1	Hand	1	ACROSS	2	2.5	6.35
1	Hand	2	ACROSS	2	1	2.54					Row Labels	Average of Response
1	Hand	3	ACROSS	2	1	2.54					Belly	2.34559
1	Hand	4	ALONG	2	1	2.54					ACROSS	2.45588
1	Hand	5	ACROSS	2	1	2.54					3	1.66667
1	Hand	6	ACROSS	4	2.5	6.35					4.5	2.58333
1	Hand	7	ALONG	3	1.5	3.81					6	3.25
1	Hand	8	ALONG	3	2	5.08					ALONG	2.23529
1	Hand	9	ALONG	2	1	2.54					3	1.70833
1	Hand	10	ALONG	3	1.5	3.81					4.5	2.13636
1	Hand	11	ALONG	3	1.5	3.81					6	2.90909
1	Hand	12	ACROSS	3	2	5.08					Hand	1.90441
1	Hand	13	ALONG	4	1.5	3.81					ACROSS	2.06061
1	Hand	14	ACROSS	3	1.5	3.81					2	1.45455
1	Hand	15	ALONG	4	1.5	3.81					3	2.04545
1	Hand	16	ALONG	3	2	5.08					4	2.68182
1	Hand	17	ALONG	4	2	5.08					ALONG	1.75714
1	Hand	18	ALONG	4	2.5	6.35					2	1.45455
1	Hand	19	ACROSS	3	2.5	6.35					3	1.66667
1	Hand	20	ALONG	2	2	5.08					4	2.125
1	Hand	21	ACROSS	2	1.5	3.81					Grand Total	2.125
1	Hand	22	ACROSS	4	2	5.08
1	Hand	23	ALONG	3	1.5	3.81
1	Hand	24	ACROSS	3	1.5	3.81
1	Hand	25	ALONG	2	1.5	3.81
1	Hand	26	ACROSS	3	1.5	3.81
1	Hand	27	ALONG	4	2	5.08
1	Hand	28	ALONG	2	1.5	3.81
1	Hand	29	ALONG	4	2	5.08
1	Hand	30	ACROSS	4	2.5	6.35
1	Hand	31	ALONG	2	1.5	3.81
1	Hand	32	ACROSS	4	2.5	6.35
1	Hand	33	ACROSS	2	1	2.54
1	Hand	34	ACROSS	4	2.5	6.35
1	Hand	35	ACROSS	4		0
1	Hand	36	ACROSS	3
2	Belly	1	ALONG	6	2.5	6.35
2	Belly	2	ALONG	6	2.5	6.35
2	Belly	3	ALONG	4.5	3	7.62
2	Belly	4	ALONG	3	2.5	6.35
2	Belly	5	ACROSS	4.5	1.5	3.81
2	Belly	6	ACROSS	3	1	2.54
2	Belly	7	ACROSS	4.5	1	2.54
2	Belly	8	ACROSS	4.5	1.5	3.81
2	Belly	9	ACROSS	4.5	4	10.16
2	Belly	10	ALONG	3	1.5	3.81
2	Belly	11	ALONG	3	1.5	3.81
2	Belly	12	ACROSS	3	2	5.08
2	Belly	13	ACROSS	6	3	7.62
2	Belly	14	ALONG	3	1	2.54
2	Belly	15	ACROSS	3	1	2.54
2	Belly	16	ACROSS	6	3	7.62
2	Belly	17	ALONG	6	3	7.62
2	Belly	18	ACROSS	4.5	3	7.62
2	Belly	19	ALONG	6	3	7.62
2	Belly	20	ACROSS	4.5	3.5	8.89
2	Belly	21	ALONG	4.5	2.5	6.35
2	Belly	22	ACROSS	6	3.5	8.89
2	Belly	23	ALONG	4.5	2	5.08
2	Belly	24	ACROSS	3	1.5	3.81
2	Belly	25	ACROSS	3	1	2.54
2	Belly	26	ALONG	4.5	1.5	3.81
2	Belly	27	ACROSS	3	1.5	3.81
2	Belly	28	ALONG	6	2.5	6.35
2	Belly	29	ALONG	3	1.5	3.81
2	Belly	30	ACROSS	6	2.5	6.35
2	Belly	31	ALONG	4.5	2	5.08
2	Belly	32	ALONG	6	1.5	3.81
2	Belly	33	ACROSS	6	2.5	6.35
2	Belly	34	ALONG	3	1.5	3.81
2	Belly	35	ACROSS	6
2	Belly	36	ALONG	4.5
3	Belly	1	ALONG	4.5	2
3	Belly	2	ACROSS	3	2
3	Belly	3	ALONG	6	3
3	Belly	4	ALONG	4.5	3
3	Belly	5	ALONG	4.5	2
3	Belly	6	ACROSS	4.5	2.5
3	Belly	7	ALONG	3	3
3	Belly	8	ALONG	6	3.5
3	Belly	9	ALONG	4.5	1.5
3	Belly	10	ACROSS	6	4
3	Belly	11	ALONG	6	4
3	Belly	12	ALONG	4.5	2
3	Belly	13	ALONG	3	1.5
3	Belly	14	ALONG	3	1.5
3	Belly	15	ACROSS	3	2
3	Belly	16	ACROSS	4.5	2.5
3	Belly	17	ALONG	3	1.5
3	Belly	18	ALONG	6	3
3	Belly	19	ACROSS	6	4
3	Belly	20	ALONG	3	1.5
3	Belly	21	ACROSS	4.5	3
3	Belly	22	ACROSS	3	2
3	Belly	23	ACROSS	4.5	3.5
3	Belly	24	ALONG	4.5	2
3	Belly	25	ACROSS	3	2
3	Belly	26	ACROSS	4.5	2
3	Belly	27	ACROSS	6	3.5
3	Belly	28	ALONG	6	3.5
3	Belly	29	ACROSS	3	2
3	Belly	30	ALONG	3	2
3	Belly	31	ACROSS	6	3.5
3	Belly	32	ACROSS	3	2
3	Belly	33	ACROSS	6	3
3	Belly	34	ACROSS	4.5	3
3	Belly	35	ACROSS	6
3	Belly	36	ALONG	6
4	Hand	1	ACROSS	4	3
4	Hand	2	ALONG	4	2.5
4	Hand	3	ALONG	4	2.5
4	Hand	4	ACROSS	3	2.5
4	Hand	5	ALONG	4	2.5
4	Hand	6	ACROSS	2	1.5
4	Hand	7	ACROSS	4	2
4	Hand	8	ALONG	3	1.5
4	Hand	9	ACROSS	4	2.5
4	Hand	10	ALONG	2	1.5
4	Hand	11	ACROSS	3	2.5
4	Hand	12	ACROSS	3	2
4	Hand	13	ALONG	3	1.5
4	Hand	14	ACROSS	4	3.5
4	Hand	15	ALONG	3	2
4	Hand	16	ACROSS	3	2.5
4	Hand	17	ACROSS	2	1.5
4	Hand	18	ALONG	2	1.5
4	Hand	19	ACROSS	3	2
4	Hand	20	ACROSS	3	2
4	Hand	21	ACROSS	2	1.5
4	Hand	22	ACROSS	2	1.5
4	Hand	23	ALONG	3	1.5
4	Hand	24	ALONG	3	1.5
4	Hand	25	ALONG	2	1.5
4	Hand	26	ALONG	4	2
4	Hand	27	ALONG	2	1.5
4	Hand	28	ACROSS	4	3.5
4	Hand	29	ALONG	3	2
4	Hand	30	ACROSS	2	2
4	Hand	31	ALONG	4	2.5
4	Hand	32	ALONG	2	1.5
4	Hand	33	ACROSS	4	3
4	Hand	34	ALONG	4	2
4	Hand	35	ALONG	2
4	Hand	36	ACROSS	2

## Sheet: 2
Block	Condition	Trial	Orientation	Size	Response	Response(CM)
1	Belly	1	ACROSS	6	3
1	Belly	2	ACROSS	6	3	7.62								Count of Response		Row Labels	Average of Response(CM)
1	Belly	3	ALONG	3	1	2.54							Belly	68		Belly	5.22111
1	Belly	4	ACROSS	3	1	2.54							ACROSS	34		ACROSS	5.37882
1	Belly	5	ALONG	3	1	2.54							3	12		3	3.59833
1	Belly	6	ACROSS	3	2	5.08							4.5	12		4.5	5.08
1	Belly	7	ALONG	6	3	7.62							6	10		6	7.874
1	Belly	8	ACROSS	6	3	7.62							ALONG	34		ALONG	5.67765
1	Belly	9	ACROSS	3	1	2.54							3	12		3	4.23333
1	Belly	10	ACROSS	6	3	7.62							4.5	12		4.5	5.92667
1	Belly	11	ACROSS	4.5	1	2.54							6	10		6	7.112
1	Belly	12	ACROSS	3	1	2.54							(blank)			(blank)	0
1	Belly	13	ACROSS	3	1	2.54							(blank)			(blank)	0
1	Belly	14	ALONG	4.5	3	7.62							Hand	68		Hand	4.69194
1	Belly	15	ALONG	6	3	7.62							ACROSS	34		ACROSS	6.20059
1	Belly	16	ALONG	3	2	5.08							2	10		2	4.064
1	Belly	17	ACROSS	4.5	3	7.62							3	12		3	6.56167
1	Belly	18	ALONG	3	2	5.08							4	12		4	7.62
1	Belly	19	ACROSS	3	1	2.54							ALONG	34		ALONG	3.73529
1	Belly	20	ACROSS	4.5	3	7.62							2	10		2	3.048
1	Belly	21	ACROSS	4.5	2	5.08							3	12		3	3.38667
1	Belly	22	ACROSS	6	3	7.62							4	12		4	4.65667
1	Belly	23	ALONG	4.5	2	5.08							(blank)			(blank)	0
1	Belly	24	ACROSS	4.5	2	5.08							(blank)			(blank)	0
1	Belly	25	ALONG	4.5	1	2.54							Grand Total	136		(blank)
1	Belly	26	ACROSS	4.5	1	2.54										(blank)
1	Belly	27	ALONG	4.5	2	5.08										(blank)
1	Belly	28	ALONG	6	3	7.62										Grand Total	4.95653
1	Belly	29	ALONG	3	1	2.54
1	Belly	30	ALONG	3	2	5.08
1	Belly	31	ALONG	6	3	7.62
1	Belly	32	ALONG	4.5	3	7.62
1	Belly	33	ALONG	4.5	3	7.62
1	Belly	34	ALONG	6	0	0
1	Belly	35				0
1	Belly	36				0
2	Hand	1	ACROSS	3	2	5.08
2	Hand	2	ACROSS	2	1	2.54
2	Hand	3	ALONG	3	2	5.08
2	Hand	4	ALONG	4	1	2.54
2	Hand	5	ALONG	2	0.5	1.27
2	Hand	6	ALONG	3	1	2.54
2	Hand	7	ALONG	3	1	2.54
2	Hand	8	ALONG	3	1	2.54
2	Hand	9	ALONG	2	0.5	1.27
2	Hand	10	ALONG	4	2	5.08
2	Hand	11	ACROSS	4	2	5.08
2	Hand	12	ACROSS	2	1	2.54
2	Hand	13	ACROSS	2	1	2.54
2	Hand	14	ACROSS	4	3	7.62
2	Hand	15	ACROSS	3	3	7.62
2	Hand	16	ACROSS	4	3	7.62
2	Hand	17	ACROSS	3	3	7.62
2	Hand	18	ALONG	4	1	2.54
2	Hand	19	ACROSS	3	3	7.62
2	Hand	20	ACROSS	4	3	7.62
2	Hand	21	ACROSS	4	2	5.08
2	Hand	22	ACROSS	3	1	2.54
2	Hand	23	ALONG	2	1	2.54
2	Hand	24	ALONG	2	1	2.54
2	Hand	25	ALONG	4	2	5.08
2	Hand	26	ACROSS	4	3	7.62
2	Hand	27	ALONG	2	2	5.08
2	Hand	28	ACROSS	3	2	5.08
2	Hand	29	ALONG	4	2	5.08
2	Hand	30	ALONG	4	3	7.62
2	Hand	31	ACROSS	2	2	5.08
2	Hand	32	ALONG	3	1	2.54
2	Hand	33	ACROSS	2	1	2.54
2	Hand	34	ALONG	3	1	2.54
2	Hand	35				0
2	Hand	36				0
3	Hand	1	ALONG	4	2	5.08
3	Hand	2	ACROSS	2	2	5.08
3	Hand	3	ALONG	4	3	7.62
3	Hand	4	ALONG	3	1	2.54
3	Hand	5	ACROSS	4	3	7.62
3	Hand	6	ACROSS	3	2	5.08
3	Hand	7	ALONG	3	1	2.54
3	Hand	8	ACROSS	2	2	5.08
3	Hand	9	ACROSS	2	2	5.08
3	Hand	10	ALONG	3	2	5.08
3	Hand	11	ACROSS	3	3	7.62
3	Hand	12	ALONG	2	1	2.54
3	Hand	13	ACROSS	4	4	10.16
3	Hand	14	ACROSS	4	3	7.62
3	Hand	15	ALONG	3	2	5.08
3	Hand	16	ALONG	3	2	5.08
3	Hand	17	ALONG	3	1	2.54
3	Hand	18	ALONG	2	1	2.54
3	Hand	19	ACROSS	3	3	7.62
3	Hand	20	ALONG	4	1	2.54
3	Hand	21	ALONG	4	1	2.54
3	Hand	22	ACROSS	2	2	5.08
3	Hand	23	ACROSS	3	3	7.62
3	Hand	24	ACROSS	4	3	7.62
3	Hand	25	ALONG	4	2	5.08
3	Hand	26	ACROSS	2	2	5.08
3	Hand	27	ACROSS	4	4	10.16
3	Hand	28	ALONG	2	1	2.54
3	Hand	29	ACROSS	3	3	7.62
3	Hand	30	ACROSS	3	3	7.62
3	Hand	31	ACROSS	4	3	7.62
3	Hand	32	ALONG	2	2	5.08
3	Hand	33	ALONG	2	2	5.08
3	Hand	34	ALONG	4	2	5.08
3	Hand	35				0
3	Hand	36				0
4	Belly	1	ACROSS	6	3	7.62
4	Belly	2	ACROSS	3	1	2.54
4	Belly	3	ALONG	3	1	2.54
4	Belly	4	ALONG	6	3	7.62
4	Belly	5	ALONG	3	2	5.08
4	Belly	6	ACROSS	4.5	2	5.08
4	Belly	7	ALONG	4.5	3	7.62
4	Belly	8	ALONG	6	3	7.62
4	Belly	9	ACROSS	4.5	3	7.62
4	Belly	10	ALONG	3	2	5.08
4	Belly	11	ACROSS	3	3	7.62
4	Belly	12	ACROSS	4.5	3	7.62
4	Belly	13	ACROSS	3	1	2.54
4	Belly	14	ACROSS	4.5	1	2.54
4	Belly	15	ACROSS	4.5	1	2.54
4	Belly	16	ALONG	4.5	2	5.08
4	Belly	17	ALONG	3	2	5.08
4	Belly	18	ACROSS	6	3	7.62
4	Belly	19	ALONG	4.5	2	5.08
4	Belly	20	ACROSS	3	1	2.54
4	Belly	21	ALONG	4.5	2	5.08
4	Belly	22	ALONG	4.5	2	5.08
4	Belly	23	ACROSS	6	3	7.62
4	Belly	24	ACROSS	4.5	2	5.08
4	Belly	25	ALONG	3	2	5.08
4	Belly	26	ALONG	6	3	7.62
4	Belly	27	ALONG	6	4	10.16
4	Belly	28	ALONG	4.5	3	7.62
4	Belly	29	ALONG	6	3	7.62
4	Belly	30	ACROSS	3	2	5.08
4	Belly	31	ALONG	3	2	5.08
4	Belly	32	ACROSS	6	4	10.16
4	Belly	33	ACROSS	3	2	5.08
4	Belly	34	ACROSS	6	3	7.62
4	Belly	35				0
4	Belly	36				0

## Sheet: 3
Block	Condition	Trial	Orientation	Size	Response
1	Hand	1	ACROSS	2	6
1	Hand	2	ALONG	3	5								Row Labels	Average of Response
1	Hand	3	ALONG	4	4								Belly	2.69565
1	Hand	4	ACROSS	3	5								ACROSS	2.6
1	Hand	5	ACROSS	2	3								3	1.63636
1	Hand	6	ALONG	4	7								4.5	2.33333
1	Hand	7	ACROSS	3	6								6	3.75
1	Hand	8	ALONG	2	3								ALONG	2.79412
1	Hand	9	ALONG	2	4								3	1.66667
1	Hand	10	ACROSS	4	5								4.5	3
1	Hand	11	ALONG	2	4								6	3.81818
1	Hand	12	ACROSS	2	3								Hand	2.71014
1	Hand	13	ALONG	3	2								ACROSS	2.94286
1	Hand	14	ACROSS	4	3								2	2.45455
1	Hand	15	ACROSS	3	3								3	3.25
1	Hand	16	ACROSS	3	4								4	3.08333
1	Hand	17	ACROSS	2	3								ALONG	2.47059
1	Hand	18	ACROSS	3	3								2	2.09091
1	Hand	19	ACROSS	3	4								3	2
1	Hand	20	ALONG	4	5								4	3.36364
1	Hand	21	ALONG	3	1								(blank)
1	Hand	22	ALONG	3	1								(blank)
1	Hand	23	ALONG	3	2								(blank)
1	Hand	24	ALONG	4	2								Grand Total	2.7029
1	Hand	25	ALONG	2	1
1	Hand	26	ACROSS	4	3
1	Hand	27	ALONG	2	3
1	Hand	28	ALONG	4	2
1	Hand	29	ALONG	3	3
1	Hand	30	ACROSS	2	2
1	Hand	31	ACROSS	4	4
1	Hand	32	ALONG	2	2
1	Hand	33	ACROSS	4	4
1	Hand	34	ALONG	4	4
1	Hand	35	ACROSS	4	2
1	Hand	36	ACROSS	2
2	Belly	1	ACROSS	6	3
2	Belly	2	ACROSS	4.5	2
2	Belly	3	ACROSS	4.5	2
2	Belly	4	ALONG	3	1
2	Belly	5	ALONG	4.5	2
2	Belly	6	ACROSS	6	4
2	Belly	7	ALONG	6	5
2	Belly	8	ACROSS	3	1
2	Belly	9	ACROSS	3	1
2	Belly	10	ALONG	3	1
2	Belly	11	ACROSS	4.5	2
2	Belly	12	ALONG	4.5	2
2	Belly	13	ACROSS	3	1
2	Belly	14	ACROSS	3	2
2	Belly	15	ACROSS	4.5	3
2	Belly	16	ALONG	6	4
2	Belly	17	ALONG	6	4
2	Belly	18	ACROSS	6	5
2	Belly	19	ALONG	3	2
2	Belly	20	ALONG	6	4
2	Belly	21	ALONG	4.5	3
2	Belly	22	ALONG	3	2
2	Belly	23	ALONG	6	4
2	Belly	24	ALONG	4.5	3
2	Belly	25	ALONG	3	2
2	Belly	26	ACROSS	4.5	3
2	Belly	27	ALONG	3	2
2	Belly	28	ACROSS	6	5
2	Belly	29	ACROSS	4.5	3
2	Belly	30	ALONG	4.5	4
2	Belly	31	ACROSS	3	2
2	Belly	32	ALONG	4.5	3
2	Belly	33	ACROSS	6	4
2	Belly	34	ACROSS	6	5
2	Belly	35	ALONG	6	0
2	Belly	36	ACROSS	3
3	Belly	1	ALONG	6	5
3	Belly	2	ACROSS	3	5
3	Belly	3	ALONG	3	2
3	Belly	4	ACROSS	6	3
3	Belly	5	ALONG	3	2
3	Belly	6	ACROSS	3	2
3	Belly	7	ALONG	3	1
3	Belly	8	ALONG	6	3
3	Belly	9	ALONG	4.5	3
3	Belly	10	ACROSS	4.5	3
3	Belly	11	ALONG	4.5	4
3	Belly	12	ALONG	6	5
3	Belly	13	ALONG	4.5	2
3	Belly	14	ACROSS	6	5
3	Belly	15	ALONG	3	2
3	Belly	16	ACROSS	4.5	2
3	Belly	17	ACROSS	3	1
3	Belly	18	ACROSS	4.5	1
3	Belly	19	ALONG	3	2
3	Belly	20	ALONG	4.5	3
3	Belly	21	ACROSS	3	1
3	Belly	22	ALONG	6	5
3	Belly	23	ACROSS	3	1
3	Belly	24	ACROSS	4.5	2
3	Belly	25	ALONG	3	1
3	Belly	26	ACROSS	4.5	3
3	Belly	27	ACROSS	6	2
3	Belly	28	ACROSS	3	1
3	Belly	29	ACROSS	6	3
3	Belly	30	ALONG	6	3
3	Belly	31	ACROSS	6	3
3	Belly	32	ACROSS	6	3
3	Belly	33	ACROSS	4.5	2
3	Belly	34	ALONG	4.5	4
3	Belly	35	ALONG	4.5
3	Belly	36	ALONG	6
4	Hand	1	ACROSS	2	1
4	Hand	2	ACROSS	4	3
4	Hand	3	ACROSS	4	4
4	Hand	4	ALONG	4	4
4	Hand	5	ALONG	2	1
4	Hand	6	ACROSS	3	3
4	Hand	7	ALONG	3	2
4	Hand	8	ACROSS	4	1
4	Hand	9	ACROSS	4	2
4	Hand	10	ACROSS	3	3
4	Hand	11	ALONG	3	1
4	Hand	12	ACROSS	3	1
4	Hand	13	ALONG	3	1
4	Hand	14	ACROSS	3	2
4	Hand	15	ALONG	3	2
4	Hand	16	ACROSS	2	1
4	Hand	17	ACROSS	4	3
4	Hand	18	ALONG	2	1
4	Hand	19	ALONG	4	2
4	Hand	20	ALONG	2	1
4	Hand	21	ACROSS	3	2
4	Hand	22	ALONG	3	2
4	Hand	23	ALONG	4	3
4	Hand	24	ACROSS	2	2
4	Hand	25	ACROSS	4	3
4	Hand	26	ALONG	4	3
4	Hand	27	ALONG	3	2
4	Hand	28	ACROSS	3	3
4	Hand	29	ACROSS	2	2
4	Hand	30	ACROSS	2	2
4	Hand	31	ALONG	2	2
4	Hand	32	ALONG	2	1
4	Hand	33	ALONG	4	1
4	Hand	34	ACROSS	2	2
4	Hand	35	ALONG	4
4	Hand	36	ALONG	2

## Sheet: 4
Block	Condition	Trial	Orientation	Size	Response
1	Belly	1	ALONG	4.5	2
1	Belly	2	ALONG	3	2									Row Labels	Average of Response
1	Belly	3	ALONG	3	2									Belly	2.28986
1	Belly	4	ALONG	3	2.5									ACROSS	2.44118
1	Belly	5	ACROSS	4.5	3									3	1.27273
1	Belly	6	ACROSS	6	4									4.5	2.40909
1	Belly	7	ACROSS	3	2									6	3.54167
1	Belly	8	ACROSS	3	2									ALONG	2.14286
1	Belly	9	ALONG	4.5	4									3	1
1	Belly	10	ACROSS	6	5									4.5	2.29167
1	Belly	11	ALONG	6	5.5									6	3.04167
1	Belly	12	ALONG	4.5	5									Hand	1.7971
1	Belly	13	ALONG	4.5	5									ACROSS	2.18571
1	Belly	14	ACROSS	3	3									2	1.04545
1	Belly	15	ACROSS	6	6									3	2.16667
1	Belly	16	ACROSS	6	6									4	3.25
1	Belly	17	ALONG	3	0.5									ALONG	1.39706
1	Belly	18	ALONG	6	3									2	0.791667
1	Belly	19	ACROSS	4.5	3									3	1.45455
1	Belly	20	ALONG	4.5	3									4	2
1	Belly	21	ALONG	6	3									(blank)
1	Belly	22	ACROSS	4.5	2.5									(blank)
1	Belly	23	ALONG	6	3									(blank)
1	Belly	24	ALONG	3	0.5									Grand Total	2.04348
1	Belly	25	ALONG	3	0.5
1	Belly	26	ACROSS	6	2
1	Belly	27	ALONG	6	0
1	Belly	28	ALONG	6	2
1	Belly	29	ACROSS	4.5	2
1	Belly	30	ACROSS	4.5	2.5
1	Belly	31	ACROSS	3	0.5
1	Belly	32	ACROSS	3	0.5
1	Belly	33	ACROSS	6	2
1	Belly	34	ALONG	4.5	0.5
1	Belly	35	ACROSS	3	0.5
1	Belly	36	ACROSS	4.5
2	Hand	1	ALONG	2	0.5
2	Hand	2	ALONG	2	1
2	Hand	3	ACROSS	4	3
2	Hand	4	ACROSS	4	2.5
2	Hand	5	ALONG	2	0.5
2	Hand	6	ACROSS	3	2
2	Hand	7	ACROSS	2	0.5
2	Hand	8	ALONG	3	0.5
2	Hand	9	ALONG	3	2
2	Hand	10	ALONG	4	0.5
2	Hand	11	ALONG	3	0.5
2	Hand	12	ACROSS	4	3
2	Hand	13	ACROSS	4	4
2	Hand	14	ACROSS	2	0.5
2	Hand	15	ALONG	4	2
2	Hand	16	ALONG	4	2
2	Hand	17	ALONG	2	0.5
2	Hand	18	ACROSS	2	1.5
2	Hand	19	ACROSS	3	2
2	Hand	20	ACROSS	3	3
2	Hand	21	ACROSS	2	0.5
2	Hand	22	ALONG	4	3
2	Hand	23	ALONG	3	0.5
2	Hand	24	ALONG	4	3
2	Hand	25	ALONG	2	0.5
2	Hand	26	ALONG	4	1.5
2	Hand	27	ACROSS	4	4
2	Hand	28	ACROSS	2	0.5
2	Hand	29	ALONG	3	1.5
2	Hand	30	ACROSS	3	2
2	Hand	31	ACROSS	4	3.5
2	Hand	32	ALONG	3	2
2	Hand	33	ACROSS	3	2
2	Hand	34	ACROSS	3	2
2	Hand	35	ALONG	2	1
2	Hand	36	ACROSS	2
3	Hand	1	ACROSS	4	4
3	Hand	2	ACROSS	4	3
3	Hand	3	ALONG	2	1.5
3	Hand	4	ALONG	3	2
3	Hand	5	ALONG	4	3
3	Hand	6	ALONG	2	0.5
3	Hand	7	ALONG	2	1.5
3	Hand	8	ACROSS	3	2.5
3	Hand	9	ACROSS	2	1.5
3	Hand	10	ACROSS	4	2
3	Hand	11	ACROSS	4	3
3	Hand	12	ACROSS	3	2
3	Hand	13	ACROSS	2	1
3	Hand	14	ACROSS	2	1
3	Hand	15	ALONG	3	1.5
3	Hand	16	ALONG	4	1
3	Hand	17	ACROSS	3	2
3	Hand	18	ALONG	3	1.5
3	Hand	19	ACROSS	2	1
3	Hand	20	ALONG	2	0.5
3	Hand	21	ALONG	4	2.5
3	Hand	22	ALONG	4	1.5
3	Hand	23	ACROSS	2	1
3	Hand	24	ACROSS	3	1.5
3	Hand	25	ALONG	2	1
3	Hand	26	ACROSS	3	3.5
3	Hand	27	ACROSS	2	2.5
3	Hand	28	ACROSS	4	3
3	Hand	29	ACROSS	4	4
3	Hand	30	ALONG	2	0.5
3	Hand	31	ACROSS	3	1.5
3	Hand	32	ALONG	3	2
3	Hand	33	ALONG	3	2
3	Hand	34	ALONG	4	2
3	Hand	35	ALONG	4
3	Hand	36	ALONG	3
4	Belly	1	ALONG	3	0.5
4	Belly	2	ALONG	6	3
4	Belly	3	ALONG	4.5	2.5
4	Belly	4	ACROSS	4.5	2.5
4	Belly	5	ACROSS	3	1.5
4	Belly	6	ALONG	6	3
4	Belly	7	ALONG	4.5	1
4	Belly	8	ACROSS	3	1
4	Belly	9	ALONG	3	0.5
4	Belly	10	ALONG	6	3
4	Belly	11	ALONG	6	4
4	Belly	12	ACROSS	6	3
4	Belly	13	ACROSS	6	2.5
4	Belly	14	ALONG	3	0.5
4	Belly	15	ALONG	6	3
4	Belly	16	ACROSS	6	4
4	Belly	17	ACROSS	4.5	2
4	Belly	18	ACROSS	3	0.5
4	Belly	19	ACROSS	4.5	2.5
4	Belly	20	ALONG	4.5	2.5
4	Belly	21	ACROSS	6	3
4	Belly	22	ACROSS	6	3
4	Belly	23	ACROSS	4.5	2
4	Belly	24	ALONG	3	0.5
4	Belly	25	ALONG	3	1
4	Belly	26	ACROSS	4.5	1.5
4	Belly	27	ACROSS	3	0.5
4	Belly	28	ALONG	4.5	1
4	Belly	29	ALONG	4.5	0.5
4	Belly	30	ACROSS	6	2
4	Belly	31	ALONG	4.5	0.5
4	Belly	32	ACROSS	4.5	3
4	Belly	33	ALONG	6	4
4	Belly	34	ACROSS	3	2
4	Belly	35	ALONG	3
4	Belly	36	ACROSS	3

## Sheet: 5
Block	Condition	Trial	Orientation	Size	Response
1	Hand	1	ALONG	3	2
1	Hand	2	ALONG	4	2								Row Labels	Average of Response
1	Hand	3	ACROSS	4	4.5								Belly	2.69565
1	Hand	4	ALONG	4	6								ACROSS	2.1
1	Hand	5	ACROSS	4	5								3	0.727273
1	Hand	6	ALONG	3	1								4.5	1.83333
1	Hand	7	ALONG	4	5								6	3.625
1	Hand	8	ACROSS	2	1								ALONG	3.30882
1	Hand	9	ALONG	3	5								3	2.41667
1	Hand	10	ALONG	4	5								4.5	3.45
1	Hand	11	ALONG	4	4								6	4.08333
1	Hand	12	ACROSS	4	5								Hand	2.37681
1	Hand	13	ALONG	2	3								ACROSS	2.44118
1	Hand	14	ALONG	2	2.5								2	0.909091
1	Hand	15	ACROSS	2	1								3	2.36364
1	Hand	16	ACROSS	3	2.5								4	3.91667
1	Hand	17	ACROSS	2	1								ALONG	2.31429
1	Hand	18	ACROSS	3	3								2	1.33333
1	Hand	19	ACROSS	3	3								3	1.86364
1	Hand	20	ALONG	3	0.5								4	3.70833
1	Hand	21	ACROSS	4	5.5								(blank)
1	Hand	22	ACROSS	2	1								(blank)
1	Hand	23	ACROSS	3	1.5								(blank)
1	Hand	24	ACROSS	2	2								Grand Total	2.53623
1	Hand	25	ALONG	2	0.5
1	Hand	26	ALONG	2	0.5
1	Hand	27	ALONG	3	1
1	Hand	28	ALONG	2	1
1	Hand	29	ALONG	3	1
1	Hand	30	ACROSS	3	2
1	Hand	31	ACROSS	4	3
1	Hand	32	ALONG	4	2
1	Hand	33	ALONG	2	0
1	Hand	34	ACROSS	4	4
1	Hand	35	ACROSS	2	0
1	Hand	36	ACROSS	3
2	Belly	1	ALONG	4.5	6
2	Belly	2	ALONG	4.5	6
2	Belly	3	ALONG	6	6.5
2	Belly	4	ALONG	3	4
2	Belly	5	ACROSS	6	5
2	Belly	6	ALONG	6	5.5
2	Belly	7	ACROSS	6	7
2	Belly	8	ACROSS	3	1
2	Belly	9	ACROSS	4.5	2
2	Belly	10	ACROSS	4.5	0.5
2	Belly	11	ACROSS	4.5	4
2	Belly	12	ACROSS	4.5	2
2	Belly	13	ALONG	4.5	3.5
2	Belly	14	ACROSS	3	1
2	Belly	15	ALONG	3	3
2	Belly	16	ACROSS	3	2
2	Belly	17	ACROSS	6	5
2	Belly	18	ALONG	3	5
2	Belly	19	ALONG	6	6
2	Belly	20	ALONG	3	6
2	Belly	21	ACROSS	3	2
2	Belly	22	ALONG	4.5	4
2	Belly	23	ACROSS	3	1
2	Belly	24	ALONG	3	2
2	Belly	25	ACROSS	6	4
2	Belly	26	ALONG	6	4
2	Belly	27	ALONG	3	1
2	Belly	28	ACROSS	6	2
2	Belly	29	ALONG	6	4.5
2	Belly	30	ACROSS	4.5	1
2	Belly	31	ACROSS	4.5	1
2	Belly	32	ACROSS	3	0
2	Belly	33	ALONG	4.5	2.5
2	Belly	34	ALONG	6	3.5
2	Belly	35	ACROSS	6	3.5
2	Belly	36	ALONG	4.5
3	Belly	1	ALONG	3	0
3	Belly	2	ALONG	4.5	3
3	Belly	3	ALONG	4.5	3
3	Belly	4	ALONG	4.5	3
3	Belly	5	ACROSS	4.5	2
3	Belly	6	ALONG	3	2
3	Belly	7	ALONG	6	3
3	Belly	8	ALONG	6	4
3	Belly	9	ACROSS	6	4
3	Belly	10	ACROSS	3	0
3	Belly	11	ALONG	3	2
3	Belly	12	ALONG	3	2
3	Belly	13	ACROSS	4.5	2.5
3	Belly	14	ALONG	3	1.5
3	Belly	15	ACROSS	3	1
3	Belly	16	ACROSS	4.5	1.5
3	Belly	17	ALONG	6	2.5
3	Belly	18	ACROSS	6	3.5
3	Belly	19	ACROSS	3	0
3	Belly	20	ACROSS	6	2.5
3	Belly	21	ACROSS	6	1
3	Belly	22	ACROSS	4.5	2
3	Belly	23	ALONG	6	3
3	Belly	24	ACROSS	4.5	2
3	Belly	25	ALONG	4.5	2
3	Belly	26	ACROSS	6	2.5
3	Belly	27	ACROSS	6	3.5
3	Belly	28	ALONG	6	3.5
3	Belly	29	ACROSS	3	0
3	Belly	30	ACROSS	3	0
3	Belly	31	ALONG	6	3
3	Belly	32	ALONG	3	0.5
3	Belly	33	ALONG	4.5	1.5
3	Belly	34	ACROSS	4.5	1.5
3	Belly	35	ACROSS	3
3	Belly	36	ALONG	4.5
4	Hand	1	ACROSS	2	0
4	Hand	2	ALONG	3	4
4	Hand	3	ALONG	2	3.5
4	Hand	4	ACROSS	3	3
4	Hand	5	ACROSS	4	3
4	Hand	6	ALONG	4	4
4	Hand	7	ALONG	3	2
4	Hand	8	ALONG	4	2.5
4	Hand	9	ALONG	2	2
4	Hand	10	ACROSS	3	3
4	Hand	11	ACROSS	4	3.5
4	Hand	12	ACROSS	4	3
4	Hand	13	ALONG	4	3
4	Hand	14	ACROSS	3	2.5
4	Hand	15	ALONG	2	3
4	Hand	16	ALONG	4	4
4	Hand	17	ACROSS	4	4.5
4	Hand	18	ACROSS	2	0
4	Hand	19	ALONG	2	0
4	Hand	20	ACROSS	3	0
4	Hand	21	ALONG	2	0
4	Hand	22	ACROSS	3	5
4	Hand	23	ALONG	4	4
4	Hand	24	ACROSS	2	0
4	Hand	25	ALONG	4	3
4	Hand	26	ACROSS	4	2.5
4	Hand	27	ACROSS	2	2
4	Hand	28	ALONG	3	1.5
4	Hand	29	ALONG	3	1
4	Hand	30	ALONG	2	0
4	Hand	31	ACROSS	3	0.5
4	Hand	32	ACROSS	4	3.5
4	Hand	33	ACROSS	2	2
4	Hand	34	ALONG	3	1.5
4	Hand	35	ACROSS	2
4	Hand	36	ALONG	3

## Sheet: 6
Block	Condition	Trial	Orientation	Size	Response
1	Belly	1	ALONG	6	2.5
1	Belly	2	ACROSS	6	2.5									Row Labels	Average of Response
1	Belly	3	ACROSS	3	1.5									Belly	1.47101
1	Belly	4	ALONG	3	1									ACROSS	1.35294
1	Belly	5	ALONG	3	2									3	1
1	Belly	6	ALONG	3	2									4.5	1.20833
1	Belly	7	ACROSS	6	2.5									6	1.79167
1	Belly	8	ACROSS	4.5	2									ALONG	1.58571
1	Belly	9	ALONG	4.5	2									3	1.45455
1	Belly	10	ACROSS	6	3									4.5	1.54167
1	Belly	11	ACROSS	4.5	1.5									6	1.75
1	Belly	12	ACROSS	6	2									Hand	1.06522
1	Belly	13	ACROSS	4.5	1.5									ACROSS	1.22857
1	Belly	14	ACROSS	3	1									2	0.791667
1	Belly	15	ACROSS	6	1.5									3	1.18182
1	Belly	16	ACROSS	3	0.5									4	1.70833
1	Belly	17	ACROSS	4.5	1									ALONG	0.897059
1	Belly	18	ACROSS	3	0.5									2	0.75
1	Belly	19	ACROSS	4.5	0.5									3	0.85
1	Belly	20	ALONG	4.5	1.5									4	1.08333
1	Belly	21	ALONG	4.5	2									(blank)
1	Belly	22	ALONG	6	2.5									(blank)
1	Belly	23	ALONG	3	2									(blank)
1	Belly	24	ALONG	4.5	2									Grand Total	1.26812
1	Belly	25	ALONG	3	2
1	Belly	26	ACROSS	6	1.5
1	Belly	27	ALONG	3	1.5
1	Belly	28	ALONG	4.5	1.5
1	Belly	29	ALONG	6	2
1	Belly	30	ALONG	6	2
1	Belly	31	ACROSS	3	1
1	Belly	32	ALONG	6	1
1	Belly	33	ALONG	4.5	1
1	Belly	34	ACROSS	4.5	0.5
1	Belly	35	ALONG	6	0.5
1	Belly	36	ACROSS	3
2	Hand	1	ACROSS	3	0.5
2	Hand	2	ACROSS	3	0.5
2	Hand	3	ALONG	2	0.5
2	Hand	4	ACROSS	2	0.5
2	Hand	5	ALONG	4	0.5
2	Hand	6	ACROSS	3	1
2	Hand	7	ACROSS	2	1
2	Hand	8	ACROSS	2	1
2	Hand	9	ACROSS	3	1
2	Hand	10	ALONG	4	1
2	Hand	11	ALONG	4	0.5
2	Hand	12	ACROSS	2	0.5
2	Hand	13	ACROSS	4	0.5
2	Hand	14	ACROSS	4	1
2	Hand	15	ALONG	2	1
2	Hand	16	ALONG	3	1
2	Hand	17	ACROSS	2	1
2	Hand	18	ACROSS	4	1.5
2	Hand	19	ALONG	4	0.5
2	Hand	20	ALONG	4	1
2	Hand	21	ACROSS	2	0.5
2	Hand	22	ACROSS	3	1
2	Hand	23	ALONG	3	0.5
2	Hand	24	ALONG	2	1
2	Hand	25	ALONG	2	0.5
2	Hand	26	ALONG	3	0.5
2	Hand	27	ACROSS	4	1.5
2	Hand	28	ACROSS	4	2
2	Hand	29	ALONG	4	0.5
2	Hand	30	ACROSS	4	2
2	Hand	31	ALONG	3	1
2	Hand	32	ACROSS	3	1.5
2	Hand	33	ALONG	3	1.5
2	Hand	34	ALONG	2	0.5
2	Hand	35	ALONG	2	1
2	Hand	36	ALONG	3
3	Hand	1	ACROSS	4	2
3	Hand	2	ACROSS	4	2
3	Hand	3	ACROSS	4	2.5
3	Hand	4	ACROSS	3	2
3	Hand	5	ACROSS	4	2
3	Hand	6	ALONG	4	2
3	Hand	7	ALONG	4	2
3	Hand	8	ALONG	2	1
3	Hand	9	ACROSS	3	1
3	Hand	10	ALONG	3	1
3	Hand	11	ALONG	3	1
3	Hand	12	ACROSS	2	0.5
3	Hand	13	ALONG	3	0.5
3	Hand	14	ACROSS	2	0.5
3	Hand	15	ALONG	3	0.5
3	Hand	16	ACROSS	3	1.5
3	Hand	17	ALONG	4	1.5
3	Hand	18	ALONG	2	0.5
3	Hand	19	ACROSS	2	0.5
3	Hand	20	ALONG	3	1
3	Hand	21	ACROSS	2	1
3	Hand	22	ALONG	2	1
3	Hand	23	ACROSS	3	2
3	Hand	24	ALONG	2	0.5
3	Hand	25	ACROSS	4	2
3	Hand	26	ACROSS	2	1.5
3	Hand	27	ALONG	4	1.5
3	Hand	28	ALONG	2	1
3	Hand	29	ACROSS	4	1.5
3	Hand	30	ALONG	2	0.5
3	Hand	31	ALONG	4	1
3	Hand	32	ALONG	4	1
3	Hand	33	ACROSS	3	1
3	Hand	34	ACROSS	2	1
3	Hand	35	ALONG	3
3	Hand	36	ACROSS	3
4	Belly	1	ALONG	3	1
4	Belly	2	ALONG	3	1
4	Belly	3	ALONG	4.5	1.5
4	Belly	4	ALONG	6	1.5
4	Belly	5	ACROSS	3	1
4	Belly	6	ACROSS	4.5	1.5
4	Belly	7	ACROSS	3	1
4	Belly	8	ACROSS	4.5	1.5
4	Belly	9	ALONG	4.5	1.5
4	Belly	10	ACROSS	6	1.5
4	Belly	11	ALONG	6	2
4	Belly	12	ALONG	4.5	2
4	Belly	13	ACROSS	4.5	2
4	Belly	14	ALONG	6	2
4	Belly	15	ACROSS	3	1.5
4	Belly	16	ALONG	3	1.5
4	Belly	17	ACROSS	6	1.5
4	Belly	18	ACROSS	6	1.5
4	Belly	19	ACROSS	6	1.5
4	Belly	20	ACROSS	4.5	1
4	Belly	21	ALONG	4.5	1
4	Belly	22	ACROSS	3	1
4	Belly	23	ALONG	6	1.5
4	Belly	24	ALONG	3	1
4	Belly	25	ACROSS	3	1
4	Belly	26	ALONG	4.5	1.5
4	Belly	27	ALONG	6	2
4	Belly	28	ACROSS	6	1.5
4	Belly	29	ALONG	3	1
4	Belly	30	ACROSS	4.5	0.5
4	Belly	31	ALONG	4.5	1
4	Belly	32	ACROSS	6	1
4	Belly	33	ALONG	6	1.5
4	Belly	34	ACROSS	4.5	1
4	Belly	35	ACROSS	3
4	Belly	36	ALONG	3

## Sheet: 7
Block	Condition	Trial	Orientation	Size	Response
1	Hand	1	ALONG	2	1									Row Labels	Average of Response
1	Hand	2	ALONG	4	3									Belly	5.18841
1	Hand	3	ALONG	3	1									ACROSS	5.52941
1	Hand	4	ACROSS	4	2									3	5.33333
1	Hand	5	ALONG	2	4									4.5	4.90909
1	Hand	6	ACROSS	3	1									6	6.36364
1	Hand	7	ALONG	2	5									ALONG	4.85714
1	Hand	8	ALONG	4	6									3	5
1	Hand	9	ACROSS	3	4									4.5	4.25
1	Hand	10	ALONG	2	3									6	5.36364
1	Hand	11	ALONG	3	7									Hand	5.18841
1	Hand	12	ALONG	4	8									ACROSS	5.29412
1	Hand	13	ACROSS	3	6									2	4.7
1	Hand	14	ACROSS	2	8									3	4.66667
1	Hand	15	ACROSS	3	4									4	6.41667
1	Hand	16	ALONG	4	2									ALONG	5.08571
1	Hand	17	ACROSS	4	9									2	4.81818
1	Hand	18	ACROSS	2	3									3	4.75
1	Hand	19	ALONG	3	7									4	5.66667
1	Hand	20	ACROSS	2	6									(blank)
1	Hand	21	ACROSS	2	7									(blank)
1	Hand	22	ALONG	4	8									(blank)
1	Hand	23	ACROSS	2	6									(blank)
1	Hand	24	ACROSS	4	10									(blank)
1	Hand	25	ALONG	3	2									Grand Total	5.18841
1	Hand	26	ALONG	2	6
1	Hand	27	ACROSS	4	7
1	Hand	28	ACROSS	3	9
1	Hand	29	ALONG	3	3
1	Hand	30	ACROSS	4	10
1	Hand	31	ALONG	4	4
1	Hand	32	ACROSS	3	5
1	Hand	33	ACROSS	4	7
1	Hand	34	ALONG	3	8
1	Hand	35	ALONG	2	4
1	Hand	36	ACROSS	2
2	Belly	1	ACROSS	4.5	1
2	Belly	2	ALONG	4.5	2
2	Belly	3	ALONG	6	4
2	Belly	4	ALONG	6	1
2	Belly	5	ALONG	4.5	3
2	Belly	6	ALONG	6	2
2	Belly	7	ACROSS	3	4
2	Belly	8	ACROSS	6	5
2	Belly	9	ACROSS	6	6
2	Belly	10	ALONG	6	5
2	Belly	11	ALONG	3	3
2	Belly	12	ACROSS	6	7
2	Belly	13	ACROSS	4.5	5
2	Belly	14	ACROSS	3	8
2	Belly	15	ALONG	3	9
2	Belly	16	ALONG	4.5	4
2	Belly	17	ALONG	4.5	6
2	Belly	18	ACROSS	4.5	7
2	Belly	19	ALONG	6	8
2	Belly	20	ACROSS	6	9
2	Belly	21	ALONG	4.5	4
2	Belly	22	ACROSS	6	5
2	Belly	23	ALONG	6	6
2	Belly	24	ALONG	4.5	3
2	Belly	25	ALONG	3	1
2	Belly	26	ACROSS	4.5	4
2	Belly	27	ACROSS	4.5	3
2	Belly	28	ACROSS	3	5
2	Belly	29	ALONG	3	6
2	Belly	30	ACROSS	3	3
2	Belly	31	ACROSS	6	5
2	Belly	32	ACROSS	3	6
2	Belly	33	ALONG	3	7
2	Belly	34	ALONG	3	6
2	Belly	35	ACROSS	3	5
2	Belly	36	ACROSS	4.5
3	Belly	1	ACROSS	4.5	8
3	Belly	2	ALONG	6	7
3	Belly	3	ACROSS	4.5	4
3	Belly	4	ALONG	6	7
3	Belly	5	ACROSS	6	8
3	Belly	6	ACROSS	6	7
3	Belly	7	ACROSS	3	3
3	Belly	8	ALONG	3	4
3	Belly	9	ACROSS	3	2
3	Belly	10	ALONG	3	5
3	Belly	11	ACROSS	3	8
3	Belly	12	ALONG	3	7
3	Belly	13	ALONG	4.5	1
3	Belly	14	ACROSS	6	2
3	Belly	15	ACROSS	4.5	4
3	Belly	16	ALONG	3	3
3	Belly	17	ACROSS	6	7
3	Belly	18	ACROSS	3	6
3	Belly	19	ACROSS	4.5	8
3	Belly	20	ACROSS	6	9
3	Belly	21	ALONG	4.5	5
3	Belly	22	ALONG	6	6
3	Belly	23	ALONG	4.5	9
3	Belly	24	ALONG	4.5	6
3	Belly	25	ALONG	3	5
3	Belly	26	ACROSS	4.5	4
3	Belly	27	ALONG	4.5	5
3	Belly	28	ACROSS	4.5	6
3	Belly	29	ALONG	6	6
3	Belly	30	ALONG	3	4
3	Belly	31	ALONG	4.5	3
3	Belly	32	ALONG	6	7
3	Belly	33	ACROSS	3	6
3	Belly	34	ACROSS	3	8
3	Belly	35	ALONG	6
3	Belly	36	ACROSS	6
4	Hand	1	ACROSS	3	2
4	Hand	2	ALONG	2	5
4	Hand	3	ALONG	4	7
4	Hand	4	ALONG	3	8
4	Hand	5	ALONG	3	6
4	Hand	6	ALONG	3	4
4	Hand	7	ACROSS	2	4
4	Hand	8	ALONG	4	6
4	Hand	9	ALONG	4	7
4	Hand	10	ALONG	3	4
4	Hand	11	ACROSS	3	8
4	Hand	12	ACROSS	2	5
4	Hand	13	ACROSS	3	3
4	Hand	14	ALONG	2	4
4	Hand	15	ACROSS	4	5
4	Hand	16	ACROSS	4	6
4	Hand	17	ALONG	2	8
4	Hand	18	ALONG	2	5
4	Hand	19	ACROSS	3	6
4	Hand	20	ACROSS	4	2
4	Hand	21	ACROSS	2	3
4	Hand	22	ACROSS	2	1
4	Hand	23	ACROSS	4	7
4	Hand	24	ALONG	4	6
4	Hand	25	ALONG	4	8
4	Hand	26	ACROSS	4	7
4	Hand	27	ACROSS	3	6
4	Hand	28	ALONG	4	3
4	Hand	29	ACROSS	4	5
4	Hand	30	ALONG	2	8
4	Hand	31	ACROSS	2	4
4	Hand	32	ACROSS	3	2
4	Hand	33	ALONG	3	3
4	Hand	34	ALONG	3	4
4	Hand	35
4	Hand	36

## Sheet: 8
Block	Condition	Trial	Orientation	Size	Response
1	Belly	1	ACROSS	3	1									Row Labels	Average of Response
1	Belly	2	ACROSS	3	1									Belly	2.55147
1	Belly	3	ALONG	3	2									ACROSS	2.02941
1	Belly	4	ALONG	3	1.5									3	1.25
1	Belly	5	ALONG	6	5									4.5	2.16667
1	Belly	6	ACROSS	6	4									6	2.8
1	Belly	7	ACROSS	3	1									ALONG	3.07353
1	Belly	8	ACROSS	3	1									3	1.95833
1	Belly	9	ACROSS	4.5	2									4.5	3
1	Belly	10	ALONG	3	3									6	4.5
1	Belly	11	ACROSS	3	3									(blank)
1	Belly	12	ALONG	3	4									(blank)
1	Belly	13	ALONG	6	4									Hand	3.07353
1	Belly	14	ALONG	6	5									ACROSS	3.11765
1	Belly	15	ALONG	4.5	3									2	1.4
1	Belly	16	ACROSS	4.5	4									3	3.33333
1	Belly	17	ALONG	4.5	4									4	4.33333
1	Belly	18	ALONG	6	5									ALONG	3.02941
1	Belly	19	ALONG	3	1									2	1.9
1	Belly	20	ACROSS	6	4									3	2.83333
1	Belly	21	ACROSS	6	4									4	4.16667
1	Belly	22	ACROSS	4.5	2									(blank)
1	Belly	23	ACROSS	4.5	2									(blank)
1	Belly	24	ALONG	4.5	3									(blank)
1	Belly	25	ALONG	4.5	2									(blank)
1	Belly	26	ALONG	4.5	3									(blank)
1	Belly	27	ACROSS	6	3									Grand Total	2.8125
1	Belly	28	ALONG	6	3
1	Belly	29	ALONG	3	1
1	Belly	30	ACROSS	4.5	3
1	Belly	31	ALONG	4.5	2
1	Belly	32	ACROSS	6	4
1	Belly	33	ACROSS	4.5	2
1	Belly	34	ACROSS	3	1
1	Belly	35
1	Belly	36
2	Hand	1	ALONG	2	1
2	Hand	2	ALONG	3	3
2	Hand	3	ALONG	4	4
2	Hand	4	ACROSS	4	4
2	Hand	5	ACROSS	2	1
2	Hand	6	ALONG	3	3
2	Hand	7	ALONG	4	5
2	Hand	8	ALONG	2	2
2	Hand	9	ACROSS	4	4
2	Hand	10	ALONG	2	3
2	Hand	11	ACROSS	3	4
2	Hand	12	ALONG	4	3
2	Hand	13	ALONG	4	4
2	Hand	14	ACROSS	3	4
2	Hand	15	ACROSS	4	4
2	Hand	16	ALONG	3	3
2	Hand	17	ALONG	4	4
2	Hand	18	ACROSS	2	1
2	Hand	19	ACROSS	3	3
2	Hand	20	ALONG	4	5
2	Hand	21	ACROSS	3	4
2	Hand	22	ACROSS	4	4
2	Hand	23	ACROSS	2	1
2	Hand	24	ACROSS	2	2
2	Hand	25	ACROSS	4	4
2	Hand	26	ALONG	3	3
2	Hand	27	ALONG	2	2
2	Hand	28	ALONG	3	3
2	Hand	29	ALONG	2	1
2	Hand	30	ACROSS	3	3
2	Hand	31	ALONG	3	3
2	Hand	32	ACROSS	3	4
2	Hand	33	ACROSS	4	4
2	Hand	34	ACROSS	2	2
2	Hand	35
2	Hand	36
3	Hand	1	ALONG	4	5
3	Hand	2	ALONG	3	3
3	Hand	3	ACROSS	3	3
3	Hand	4	ALONG	3	3
3	Hand	5	ACROSS	3	3
3	Hand	6	ALONG	4	4
3	Hand	7	ALONG	2	2
3	Hand	8	ACROSS	2	1
3	Hand	9	ALONG	2	2
3	Hand	10	ACROSS	2	1
3	Hand	11	ACROSS	4	4
3	Hand	12	ACROSS	3	3
3	Hand	13	ACROSS	4	5
3	Hand	14	ALONG	2	3
3	Hand	15	ACROSS	3	3
3	Hand	16	ALONG	3	3
3	Hand	17	ALONG	2	2
3	Hand	18	ACROSS	3	3
3	Hand	19	ACROSS	2	2
3	Hand	20	ACROSS	4	5
3	Hand	21	ALONG	4	5
3	Hand	22	ACROSS	4	5
3	Hand	23	ACROSS	4	5
3	Hand	24	ALONG	3	3
3	Hand	25	ACROSS	3	3
3	Hand	26	ACROSS	4	4
3	Hand	27	ALONG	4	3
3	Hand	28	ALONG	4	5
3	Hand	29	ALONG	2	1
3	Hand	30	ACROSS	2	1
3	Hand	31	ALONG	3	2
3	Hand	32	ALONG	4	3
3	Hand	33	ACROSS	2	2
3	Hand	34	ALONG	3	2
3	Hand	35
3	Hand	36
4	Belly	1	ACROSS	6	2
4	Belly	2	ALONG	3	1
4	Belly	3	ALONG	4.5	3
4	Belly	4	ACROSS	3	1
4	Belly	5	ACROSS	4.5	5
4	Belly	6	ALONG	4.5	3
4	Belly	7	ALONG	4.5	3
4	Belly	8	ALONG	6	5
4	Belly	9	ACROSS	3	1
4	Belly	10	ALONG	3	1
4	Belly	11	ALONG	3	2
4	Belly	12	ACROSS	4.5	1
4	Belly	13	ACROSS	3	1
4	Belly	14	ALONG	4.5	3
4	Belly	15	ALONG	6	5
4	Belly	16	ACROSS	3	2
4	Belly	17	ACROSS	4.5	1
4	Belly	18	ACROSS	6	3
4	Belly	19	ACROSS	4.5	1
4	Belly	20	ALONG	6	5
4	Belly	21	ALONG	4.5	3
4	Belly	22	ACROSS	6	1
4	Belly	23	ACROSS	4.5	2
4	Belly	24	ALONG	6	3
4	Belly	25	ACROSS	3	1
4	Belly	26	ALONG	3	2
4	Belly	27	ACROSS	6	2
4	Belly	28	ALONG	3	2
4	Belly	29	ACROSS	4.5	1
4	Belly	30	ALONG	4.5	4
4	Belly	31	ACROSS	3	1
4	Belly	32	ALONG	3	3
4	Belly	33	ALONG	6	5
4	Belly	34	ACROSS	6	1
4	Belly	35
4	Belly	36

## Sheet: 9
Block	Condition	Trial	Orientation	Size	Response
1	Hand	1	ACROSS	2	4									Row Labels	Average of Response
1	Hand	2	ALONG	2	5									Belly	3.19118
1	Hand	3	ACROSS	4	5									ACROSS	3.14706
1	Hand	4	ACROSS	3	5									3	2.45833
1	Hand	5	ACROSS	2	3.5									4.5	3.20833
1	Hand	6	ACROSS	3	4									6	3.9
1	Hand	7	ALONG	4	4									ALONG	3.23529
1	Hand	8	ALONG	2	2.5									3	2.875
1	Hand	9	ACROSS	2	3.5									4.5	3.5
1	Hand	10	ALONG	3	2.5									6	3.35
1	Hand	11	ACROSS	3	3									(blank)
1	Hand	12	ALONG	4	3.5									(blank)
1	Hand	13	ACROSS	4	3									Hand	3.01471
1	Hand	14	ALONG	4	2.5									ACROSS	3.19118
1	Hand	15	ALONG	3	2.5									2	2.8
1	Hand	16	ALONG	3	2.5									3	3.375
1	Hand	17	ALONG	2	2									4	3.33333
1	Hand	18	ALONG	3	3									ALONG	2.83824
1	Hand	19	ACROSS	2	2.5									2	2.6
1	Hand	20	ALONG	3	3									3	2.625
1	Hand	21	ACROSS	3	3									4	3.25
1	Hand	22	ALONG	2	2.5									(blank)
1	Hand	23	ALONG	3	3									(blank)
1	Hand	24	ALONG	4	3									(blank)
1	Hand	25	ACROSS	4	3.5									(blank)
1	Hand	26	ACROSS	3	3.5									(blank)
1	Hand	27	ALONG	4	3									Grand Total	3.10294
1	Hand	28	ACROSS	4	4
1	Hand	29	ACROSS	3	4
1	Hand	30	ACROSS	2	2.5
1	Hand	31	ACROSS	4	3.5
1	Hand	32	ALONG	2	1.5
1	Hand	33	ACROSS	4	3
1	Hand	34	ALONG	4	4
1	Hand	35
1	Hand	36
2	Belly	1	ALONG	4.5	3
2	Belly	2	ALONG	6	3
2	Belly	3	ALONG	6	3.5
2	Belly	4	ACROSS	4.5	2.5
2	Belly	5	ALONG	4.5	2.5
2	Belly	6	ALONG	4.5	3
2	Belly	7	ACROSS	6	4
2	Belly	8	ACROSS	6	4
2	Belly	9	ALONG	6	2.5
2	Belly	10	ALONG	6	3
2	Belly	11	ACROSS	3	2
2	Belly	12	ALONG	6	3.5
2	Belly	13	ACROSS	4.5	3.5
2	Belly	14	ACROSS	3	2.5
2	Belly	15	ALONG	3	4
2	Belly	16	ACROSS	4.5	3
2	Belly	17	ALONG	3	2.5
2	Belly	18	ALONG	3	2.5
2	Belly	19	ACROSS	4.5	3
2	Belly	20	ACROSS	6	3.5
2	Belly	21	ALONG	3	3
2	Belly	22	ACROSS	4.5	3.5
2	Belly	23	ALONG	4.5	4
2	Belly	24	ALONG	4.5	4.5
2	Belly	25	ALONG	4.5	4
2	Belly	26	ACROSS	3	2.5
2	Belly	27	ACROSS	6	4.5
2	Belly	28	ALONG	3	3
2	Belly	29	ALONG	3	3
2	Belly	30	ACROSS	3	2
2	Belly	31	ACROSS	3	2
2	Belly	32	ACROSS	4.5	2.5
2	Belly	33	ACROSS	3	2.5
2	Belly	34	ACROSS	6	3.5
2	Belly	35
2	Belly	36
3	Belly	1	ACROSS	6	4
3	Belly	2	ACROSS	6	3.5
3	Belly	3	ACROSS	4.5	4
3	Belly	4	ACROSS	6	4.5
3	Belly	5	ALONG	3	3
3	Belly	6	ALONG	4.5	3.5
3	Belly	7	ACROSS	4.5	3.5
3	Belly	8	ALONG	6	3.5
3	Belly	9	ALONG	3	3
3	Belly	10	ACROSS	3	2.5
3	Belly	11	ALONG	4.5	3
3	Belly	12	ALONG	4.5	3.5
3	Belly	13	ACROSS	3	3
3	Belly	14	ALONG	6	3.5
3	Belly	15	ALONG	6	3.5
3	Belly	16	ACROSS	4.5	4
3	Belly	17	ALONG	4.5	4.5
3	Belly	18	ALONG	3	3
3	Belly	19	ALONG	4.5	3.5
3	Belly	20	ALONG	3	3
3	Belly	21	ACROSS	3	2.5
3	Belly	22	ALONG	3	2.5
3	Belly	23	ACROSS	6	3
3	Belly	24	ALONG	6	3.5
3	Belly	25	ALONG	3	2
3	Belly	26	ALONG	6	4
3	Belly	27	ACROSS	4.5	3
3	Belly	28	ALONG	4.5	3
3	Belly	29	ACROSS	3	2.5
3	Belly	30	ACROSS	4.5	3
3	Belly	31	ACROSS	3	3
3	Belly	32	ACROSS	6	4.5
3	Belly	33	ACROSS	3	2.5
3	Belly	34	ACROSS	4.5	3
3	Belly	35
3	Belly	36
4	Hand	1	ACROSS	3	2.5
4	Hand	2	ALONG	3	2.5
4	Hand	3	ACROSS	4	3
4	Hand	4	ALONG	3	2.5
4	Hand	5	ALONG	2	2.5
4	Hand	6	ACROSS	4	3
4	Hand	7	ALONG	3	2.5
4	Hand	8	ALONG	4	3
4	Hand	9	ACROSS	3	3
4	Hand	10	ALONG	2	2.5
4	Hand	11	ACROSS	4	3
4	Hand	12	ACROSS	2	2.5
4	Hand	13	ACROSS	4	3.5
4	Hand	14	ALONG	4	3.5
4	Hand	15	ACROSS	4	3
4	Hand	16	ALONG	3	3
4	Hand	17	ACROSS	2	2.5
4	Hand	18	ACROSS	2	2.5
4	Hand	19	ALONG	2	2
4	Hand	20	ACROSS	2	2
4	Hand	21	ACROSS	3	3
4	Hand	22	ALONG	2	3
4	Hand	23	ACROSS	4	2.5
4	Hand	24	ACROSS	2	2.5
4	Hand	25	ALONG	2	2.5
4	Hand	26	ACROSS	3	3
4	Hand	27	ALONG	3	2
4	Hand	28	ACROSS	3	3
4	Hand	29	ALONG	3	2.5
4	Hand	30	ALONG	4	3
4	Hand	31	ALONG	4	3
4	Hand	32	ALONG	4	3
4	Hand	33	ALONG	4	3.5
4	Hand	34	ACROSS	3	3.5
4	Hand	35
4	Hand	36

[truncated: 28 more sheets: 10, 11, 12, 13, 14, 15, 16, 17, 18, 19, 20, 21, 22, 23, 24, 25, 26, 27, 28, 29 …]
